# Supplementary material for: Genetically Determined Plasma Docosahexaenoic Acid Showed a Causal Association with Female Reproductive Longevity-Related Phenotype: A Mendelian Randomization Study
Source: Nutrients. 2024 Nov 28;16(23):4103. doi: 10.3390/nu16234103 (PMC11643456; doi:10.3390/nu16234103)
Supplement: Supplementary file 1 [file nutrients-16-04103-s001.zip]

Archive with 5 entries (4 files):
- nutrients-3293007-Supplementary Figures.pdf
- nutrients-3293007-Supplementary Tables.xlsx
- __MACOSX/
- __MACOSX/._Sup. Figures.pdf
- __MACOSX/._Supplementary Tables-revised 11.16.xlsx
