# Supplementary material for: Genetically Determined Plasma Docosahexaenoic Acid Showed a Causal Association with Female Reproductive Longevity-Related Phenotype: A Mendelian Randomization Study
Source: Nutrients. 2024 Nov 28;16(23):4103. doi: 10.3390/nu16234103 (PMC11643456; doi:10.3390/nu16234103)
Supplement: Supplementary file 1 [file nutrients-16-04103-s001.zip › nutrients-3293007-Supplementary Tables.xlsx]

## Sheet: Table S1
Table S1. STROBE-MR Checklist of Recommended Items to Address in Reports of Mendelian Randomization Studies
Item No.	Section	Checklist item	Location(s)
Title and Abstract
1	Title and abstract	Indicate mendelian randomization(MR) as the study's design in the title and/or the abstract if that is a main purpose of the study.	Title and methods in abstract
Introduction
2	Background	Explain the scientific background and rationale for the reported study.What is the exposure? Is a potential causal relationship between exposure and outcome plausible? Justify why MR is a helpful method to address the study question.	Introduction
3	Objectives	State specific objectives clearly,including prespecified causal hypotheses (if any).State that MR is a method that, under specific assumptions,intends to estimate causal effects.	Introduction, paragraph 3
Methods
4	Study design and data sources	Present key elements of the study design early in thearticle.Consider including a table listing sourcesof data for all phases of the study.For each data source contributing to the analysis,describe the following:
	a	Setting:Describe the study design and the underlying population,if possible.Describe the setting,locations,and relevant dates,including periods of recruitment,exposure,follow-up,and data collection,when available.	Not applicable
	b	Participants:Report the eligibility criteria and the sources and methods of selection of participants.Report the samplesize and whether any power or sample size calculations were carried out prior to the main analysis.	2.2
	c	Describe measurement,quality control,and selection of genetic variants.	2.3 and 2.4
	d	For each exposure,outcome,and other relevant variables,describe methods of assessment and diagnostic criteria for diseases.	2.2
	e	Provide details of ethics committee approval and participant informed consent,if relevant.	Not applicable
5	Assumptions	Explicitly state the 3 core instrumental variable (IV)assumptions for the main analysis (relevance,independence, and exclusion restriction), as well assumptions for any additional or sensitivity analysis.	2.1
6	Statistical methods: main analysis	Describe statistical methods and statistics used.
	a	Describe how quantitative variables were handled in the analyses (ie,scale,units,model).	Not applicable
	b	Describe how genetic variants were handled in the analyses and,if applicable,how their weights were selected.	2.4, paragraph 1
	c	Describe the MR estimator(eg,2-stage leastsquares,Wald ratio)and related statistics.Detail the included covariates and, in case of 2-sample MR, whether the same covariate set was used for adjustment in the 2 samples.	2.4, paragraph 2
	d	Explain how missing data were addressed.	Not applicable
	e	If applicable,indicate how multiple testing was addressed.	2.5, paragraph 3
7	Assessment of assumptions	Describe any methods or prior knowledge used to assess the assumptions or justify their validity.	2.4, paragraph 1
8	Sensitivity analyses and additional analyses	Describe any sensitivity analyses or additional analyses performed (eg,comparison of effect estimates from different approaches,independent replication, bias analytic techniques, validation of instruments, simulations)	2.5
9	Software and preregistration
	a	Name statistical software and package(s),including version and settings used.	2.5, paragraph 3
	b	State whether the study protocoland details were preregistered (as well as when and where).	Not applicable
Results
10	Descriptive data
	a	Report the numbers of individuals at each stage of included studies and reasons forexclusion.Consideruse of a flow diagram.	2.1 and Figure 1
	b	Report summary statistics for phenotypic exposure(s), outcome(s), and other relevant variables(eg, means, SDs, proportions).	Table A2
	c	If the data sources include meta-analyses of previous studies,provide the assessments of heterogeneity across these studies.	3.3, paragraph 3
	d	For 2-sample MR:
		i.Provide justification of the similarity of the genetic variant-exposure associations between the exposure and outcome samples.	Due to the analyses being limited to either European or East Asian populations, we believe the SNP-exposure associations are similar between the exposure and outcome groups.
		ii.Provide information on the number of individuals who overlap between the exposure and outcome studies.	2.3, paragraph 2 and 3
11	Main results
	a	Report the associations between genetic variant and exposure and between genetic variant and outcome,preferably on an interpretable scale.	3.1, 3.2, 3.3 and 3.5
	b	Report MR estimates of the relationship between exposure and outcomeand the measures of uncertainty from the MR analysis, on an interpretable scale,such as odds ratio or relative risk per SD difference.	Figure 2-3, Table A4-6
	C	If relevant,consider translating estimates of relative risk into absolute risk for a meaningful time period.	Not applicable
	d	Consider plots to visualize results (eg,forest plot,scatterplot of associations between genetic variants and outcome vs between genetic variants and exposure).	Figure 2-4
12	Assessment of assumptions
	a	Report the assessment of the validity of the assumptions.	3.1, paragraph 1; 3.3, paragraph 1; 3.5 and Table 1
	b	Report any additional statistics (eg,assessments of heterogeneity across genetic variants,such as I², Q statistic, or E-value).	Table A4-6
13	Sensitivity analyses and additional analyses
	a	Report any sensitivity analyses to assess the robustness of the main results to violations of the assumptions.	3.5 and Table A4-6
	b	Report results from other sensitivity analyses or additional analyses.	3.5 and Table A4-6
	c	Report any assessment of the direction of the causal relationship(eg,bidirectional MR).	Table 1
	d	When relevant,report and compare with estimates from non-MR analyses.	Not applicable
	e	Consider additionalplots to visualize results (eg,leave-one-out analyses).	Not applicable
Discussion
14	Key results	Summarize key results with reference to study objectives.	Discussion, paragraph 1
15	Limitations	Discuss limitations of the study,taking into account the validity of the IV assumptions,other sources of potential bias,and imprecision.Discuss both direction and magnitude of any potential bias and any efforts to address them.	Discussion, paragraph 7
16	Interpretation
	a	Meaning:Give a cautious overall interpretation of results in the context of their limitations and in comparison with other studies.	Discussion, paragraph 2
	b	Mechanism:Discuss underlying biological mechanisms that could drive a potential causal relationship between the investigated exposureand the outcome, and whether the gene-environment equivalence assumption is reasonable. Use causal language carefully, clarifying that IVestimates may provide causal effects only under certain assumptions.	Discussion, paragraph 5
	c	Clinical relevance: Discuss whether the results have clinical orpublic policy relevance, and to what extent they inform effect sizes of possible interventions.	Discussion, paragraph 3
17	Generalizability	Discuss the generalizability of the study results (a)to other populations, (b)across other exposure periods/timings, and(c)across other levels of exposure.	Discussion, paragraph 4
Other Information
18	Funding	Describe sources of funding and the role of funders in the present study and,if applicable,sources of funding for the databases and original study or studies on which the present study is based.	Funding
19	Data and data sharing	Provide the data used to perform allanalyses or report where and how the data can be accessed,and reference these sources in the article.Provide the statistical code needed to reproduce the results in the article or report whether the code is publicly accessible and,if so,where.	Data Availability Statement
20	Conflicts of interest	ALl authors should declare all potential conflicts of interest.	Conflicts of interest

## Sheet: Table S2
Table S2. Summary statistics for GWAS data of exposures and outcomes.
	Ancestry	Phenotype	Unit	Sample Size	PubMed ID	URL (data download)
	European	Plasma total omega-3	SD(0.53mmol/L)	121633	35692035	https://gwas.mrcieu.ac.uk
	European		SD	13544	27005778	https://www.ebi.ac.uk/gwas/home
	European	Plasma DHA	SD(0.23mmol/L)	114999	35692035	https://gwas.mrcieu.ac.uk
	European		SD	13499	27005778	https://www.ebi.ac.uk/gwas/home
	European	Plasma ALA	SD	8866	21829377	https://www.hgsc.bcm.edu/human/charge-consortium
	European	Plasma DPA	SD	8866	21829377	https://www.hgsc.bcm.edu/human/charge-consortium
	European	Plasma EPA	SD	8866	21829377	https://www.hgsc.bcm.edu/human/charge-consortium
	European	Plasma total omega-6	SD(0.69mmol/L)	114999	35692035	https://gwas.mrcieu.ac.uk
	European	Plasma LA	SD(0.69mmol/L)	114999	35692035	https://gwas.mrcieu.ac.uk
	European	Plasma AA	SD	8631	24823311	https://www.hgsc.bcm.edu/human/charge-consortium
	European	Plasma DGLA	SD	7596	24823311	https://www.hgsc.bcm.edu/human/charge-consortium
	European	Plasma GLA	SD	7596	24823311	https://www.hgsc.bcm.edu/human/charge-consortium
	European	AAM	year	329345	28436984	https://reprogen.org/data_download.html
	European	ANM	year	202323	34349265	https://reprogen.org/data_download.html
	East Asian	Plasma DHA	SD	1361	26584805	https://static-content.springer.com/esm/art%3A10.1007%2Fs12263-015-0502-2/MediaObjects/12263_2015_502_MOESM1_ESM.docx
	East Asian	Plasma EPA	SD	1361	26584805
	East Asian	Plasma ALA	SD	1361	26584805
	East Asian	Plasma GLA	SD	1361	26584805	https://static-content.springer.com/esm/art%3A10.1007%2Fs12263-015-0502-2/MediaObjects/12263_2015_502_MOESM1_ESM.docx
	East Asian	Plasma LA	SD	1361	26584805
	East Asian	Plasma AA	SD	1361	26584805
	East Asian	Plasma DGLA	SD	1361	26584805
	East Asian	AAM	year	67029	29773799	https://biobankjp.org/cohort_3rd/english/index.html
	East Asian	ANM	year	43861	29773799	https://biobankjp.org/cohort_3rd/english/index.html
	Abbreviations: URL, uniform resource locator; SD, standard deviation; DHA, docosahexaenoic acid; ALA, Alpha-linolenic acid; DPA, Docosapentaenoic acid; EPA, Eicosapentaenoic acid; LA, Linoleic acid; AA, Arachidonic acid; DGLA, Dihomo-gamma-linolenic acid; GLA, Gamma-linolenic acid; AAM, age at menarche; ANM, age at natural menopause.

## Sheet: Table S3
Table S3. Genetic variants selection of plasma PUFAs.
Ancestry	Exposure	SNP	Source	Sample Size	Effect Allele	Other Allele	Neastest Genes	SNP Functional Annotation	FADS	β	SE	P	F statistic
European	Alpha-linolenic acid (18:3n3)	rs10215255	CHARGE	8866	T	C	C1GALT1	unknown	FALSE	0.36899	0.064963	1.41e-08	32.2624
European	Alpha-linolenic acid (18:3n3)	rs174547	CHARGE	8866	T	C	FADS1	intronic	TRUE	-0.278342	0.0157552	3.47e-64	312.111
European	Arachidonic acid (20:4n6)	rs1741	CHARGE	8631	C	G	PDXDC1	3'-UTR	FALSE	-0.105202	0.0164509	1.64e-10	40.8948
European	Arachidonic acid (20:4n6)	rs174528	CHARGE	8631	T	C	FADS1	intronic	TRUE	0.811653	0.0132126	<1.00E-200	3773.67
European	Dihomo-gamma-linolenic acid (20:3n6)	rs4985155	CHARGE	8631	A	G	PDXDC1	intronic	FALSE	0.271684	0.0156647	1.56e-67	300.806
European	Dihomo-gamma-linolenic acid (20:3n6)	rs881803	CHARGE	8631	T	C	NDE1	intronic	FALSE	0.0924082	0.0160545	8.82e-09	33.1304
European	Dihomo-gamma-linolenic acid (20:3n6)	rs174555	CHARGE	8631	T	C	FADS1	intronic	TRUE	-0.443811	0.0160826	4.57e-168	761.525
European	Docosahexaenoic acid (22:6n3)	rs629301	UK Biobank	114999	T	G	CELSR2	3'-UTR	FALSE	0.0438	0.0048	1.4e-19	76.258
European	Docosahexaenoic acid (22:6n3)	rs11122450	UK Biobank	114999	G	T	GALNT2	intronic	FALSE	0.0226	0.0041	3.4e-08	27.9143
European	Docosahexaenoic acid (22:6n3)	rs638714	UK Biobank	114999	T	G	USP1	intronic	FALSE	-0.0378	0.0042	5.4e-20	74.4106
European	Docosahexaenoic acid (22:6n3)	rs13424225	UK Biobank	114999	T	G	OTOS	unknown	FALSE	0.0224	0.004	1.1e-08	28.5667
European	Docosahexaenoic acid (22:6n3)	rs34722314	UK Biobank	114999	A	T	APOB	unknown	FALSE	-0.0495	0.0059	6.8e-18	66.2978
European	Docosahexaenoic acid (22:6n3)	rs4860987	UK Biobank	114999	T	A	UGT2B15	unknown	FALSE	0.0391	0.0048	3.9e-16	67.4537
European	Docosahexaenoic acid (22:6n3)	rs273912	UK Biobank	114999	T	G	SLC22A4	intronic	FALSE	0.0258	0.0044	6.6e-10	31.7158
European	Docosahexaenoic acid (22:6n3)	rs6931604	UK Biobank	114999	T	C	POU3F2	unknown	FALSE	0.0229	0.0041	2.7e-08	28.966
European	Docosahexaenoic acid (22:6n3)	rs35177659	UK Biobank	114999	T	C	Unknown	unknown	FALSE	0.023	0.0042	2.7e-08	30.3637
European	Docosahexaenoic acid (22:6n3)	rs73109460	UK Biobank	114999	A	G	Unknown	unknown	FALSE	-0.0368	0.0061	7.3e-11	33.749
European	Docosahexaenoic acid (22:6n3)	rs9987289	UK Biobank	114999	G	A	PPP1R3B	intronic	FALSE	0.0583	0.0069	1.3e-17	64.5718
European	Docosahexaenoic acid (22:6n3)	rs112875651	UK Biobank	114999	A	G	Unknown	unknown	FALSE	-0.0491	0.0041	1.6e-32	132.339
European	Docosahexaenoic acid (22:6n3)	rs325	UK Biobank	114999	C	T	LPL	intronic	FALSE	0.0387	0.0066	3.8e-09	31.1475
European	Docosahexaenoic acid (22:6n3)	rs1800978	UK Biobank	114999	G	C	ABCA1	5'-UTR	FALSE	-0.0336	0.0061	4.8e-08	28.2116
European	Docosahexaenoic acid (22:6n3)	rs7924036	UK Biobank	114999	T	G	JMJD1C	intronic	FALSE	0.0357	0.004	4.8e-21	73.3228
European	Docosahexaenoic acid (22:6n3)	rs2807967	UK Biobank	114999	C	T	DNAJC1	intronic	FALSE	0.0251	0.0045	1.2e-08	29.3396
European	Docosahexaenoic acid (22:6n3)	rs12226389	UK Biobank	114999	C	T	INCENP	unknown	FALSE	-0.0438	0.0052	3.8e-18	66.7873
European	Docosahexaenoic acid (22:6n3)	rs145786300	UK Biobank	114999	A	G	DAGLA	unknown	FALSE	-0.1319	0.0189	4e-12	47.4595
European	Docosahexaenoic acid (22:6n3)	rs149820547	UK Biobank	114999	G	T	SCGB2A1	unknown	FALSE	-0.0544	0.01	4.8e-08	27.4549
European	Docosahexaenoic acid (22:6n3)	rs143355652	UK Biobank	114999	T	C	DAGLA	intronic	FALSE	-0.1514	0.0201	6.6e-14	54.8
European	Docosahexaenoic acid (22:6n3)	rs11230829	UK Biobank	114999	G	A	RAB3IL1	unknown	FALSE	-0.0935	0.0146	9.6e-11	54.3683
European	Docosahexaenoic acid (22:6n3)	rs2232143	UK Biobank	114999	C	T	VPS37C	missense	FALSE	0.0849	0.0143	6.6e-09	35.5217
European	Docosahexaenoic acid (22:6n3)	rs174564	UK Biobank	114999	G	A	FADS1	unknown	TRUE	-0.2897	0.0042	1e-200	4546.7
European	Docosahexaenoic acid (22:6n3)	rs673335	UK Biobank	114999	C	T	MOGAT2	unknown	FALSE	-0.0554	0.0054	8.1e-25	94.8535
European	Docosahexaenoic acid (22:6n3)	rs78689694	UK Biobank	114999	C	G	ST3GAL4	unknown	FALSE	0.038	0.0059	4.4e-10	38.4064
European	Docosahexaenoic acid (22:6n3)	rs145659493	UK Biobank	114999	A	C	INCENP	unknown	FALSE	0.0947	0.016	1.7e-09	32.2831
European	Docosahexaenoic acid (22:6n3)	rs139974673	UK Biobank	114999	C	T	PDIA3	unknown	FALSE	0.071	0.0126	8.8e-09	29.2582
European	Docosahexaenoic acid (22:6n3)	rs261291	UK Biobank	114999	C	T	ALDH1A2	unknown	FALSE	0.1152	0.0042	5.4e-172	704.146
European	Docosahexaenoic acid (22:6n3)	rs1560390	UK Biobank	114999	C	T	ALDH1A2	unknown	FALSE	-0.0502	0.0048	2.5e-26	99.4468
European	Docosahexaenoic acid (22:6n3)	rs12914626	UK Biobank	114999	T	C	RP11-355N15.1	intronic	FALSE	-0.0609	0.0044	7.5e-45	178.757
European	Docosahexaenoic acid (22:6n3)	rs72789541	UK Biobank	114999	A	T	PDXDC1	intronic	FALSE	-0.0778	0.0044	5.6e-71	290.829
European	Docosahexaenoic acid (22:6n3)	rs3764261	UK Biobank	114999	A	C	CETP	unknown	FALSE	0.0392	0.0043	1.9e-21	77.5214
European	Docosahexaenoic acid (22:6n3)	rs4986970	UK Biobank	114999	T	A	LCAT	missense	FALSE	-0.069	0.0111	1.3e-10	35.8733
European	Docosahexaenoic acid (22:6n3)	rs16940904	UK Biobank	114999	T	C	KANSL1	intronic	FALSE	-0.0396	0.0048	2.1e-17	63.2426
European	Docosahexaenoic acid (22:6n3)	rs72836561	UK Biobank	114999	T	C	CD300LG	missense	FALSE	-0.0632	0.0114	3.6e-08	28.0328
European	Docosahexaenoic acid (22:6n3)	rs9304381	UK Biobank	114999	T	C	LIPG	unknown	FALSE	0.0504	0.0052	5.8e-23	86.8935
European	Docosahexaenoic acid (22:6n3)	rs77960347	UK Biobank	114999	G	A	LIPG	missense	FALSE	0.1419	0.0174	2.5e-17	60.3549
European	Docosahexaenoic acid (22:6n3)	rs182611493	UK Biobank	114999	G	A	MAU2	missense	FALSE	-0.1574	0.0192	1.6e-16	70.3783
European	Docosahexaenoic acid (22:6n3)	rs73045691	UK Biobank	114999	A	G	APOC4	unknown	FALSE	0.0291	0.0046	3.6e-10	41.246
European	Docosahexaenoic acid (22:6n3)	rs2278426	UK Biobank	114999	T	C	C19orf80	missense	FALSE	-0.0603	0.0108	3.7e-08	28.4078
European	Docosahexaenoic acid (22:6n3)	rs58542926	UK Biobank	114999	T	C	TM6SF2	missense	FALSE	-0.1189	0.0076	1.4e-57	224.348
European	Docosahexaenoic acid (22:6n3)	rs7412	UK Biobank	114999	T	C	APOE	missense	FALSE	-0.0768	0.0074	5.4e-26	100.728
European	Docosahexaenoic acid (22:6n3)	rs2281591	Kettunen J et al.	13498	G	A	ELOVL2	intronic	FALSE	-0.1084	0.0182	3.65999e-09	36.8364
European	Docosahexaenoic acid (22:6n3)	rs11604424	Kettunen J et al.	13495	T	C	ZPR1	intronic	FALSE	-0.08311	0.014241	7.84007e-09	34.4073
European	Docosahexaenoic acid (22:6n3)	rs261334	Kettunen J et al.	13498	C	G	ELOVL2	intronic	FALSE	-0.110247	0.014749	1.44012e-13	58.5081
European	Docosahexaenoic acid (22:6n3)	rs145717049	Kettunen J et al.	13491	T	C	SUGP2	intronic	FALSE	-0.201292	0.03275	1.21001e-09	46.1959
European	Docosahexaenoic acid (22:6n3)	rs143988316	Kettunen J et al.	13494	T	C	PBX4	unknown	FALSE	-0.150045	0.024351	1.09999e-09	39.395
European	Docosapentaenoic acid (22:5n3)	rs3734398	CHARGE	8866	T	C	ELOVL2	3'-UTR	FALSE	-0.209278	0.0150225	9.61e-44	194.074
European	Docosapentaenoic acid (22:5n3)	rs780094	CHARGE	8866	T	C	GCKR	intronic	FALSE	0.087763	0.0152403	9.04e-09	33.1617
European	Docosapentaenoic acid (22:5n3)	rs174547	CHARGE	8866	T	C	FADS1	intronic	TRUE	0.410821	0.0154196	3.79e-154	709.842
European	Eicosapentaenoic acid (20:5n3)	rs3798713	CHARGE	8866	C	G	ELOVL2	intronic	FALSE	0.105835	0.0151193	1.93e-12	49
European	Eicosapentaenoic acid (20:5n3)	rs174538	CHARGE	8866	A	G	FADS1	5'-UTR	TRUE	-0.264354	0.0164	5.37e-58	257.232
European	Gamma-linolenic acid (18:3n6)	rs12907018	CHARGE	8631	A	G	SLC12A1	intronic	FALSE	0.166414	0.0255168	1.08e-10	42.5331
European	Gamma-linolenic acid (18:3n6)	rs13336445	CHARGE	8631	T	C	MSLN	unknown	FALSE	0.192886	0.0289328	2.21e-11	44.4444
European	Gamma-linolenic acid (18:3n6)	rs4985155	CHARGE	8631	A	G	PDXDC1	intronic	FALSE	0.10942	0.0158835	1.97e-12	47.4568
European	Gamma-linolenic acid (18:3n6)	rs577543	CHARGE	8631	A	G	LMF1	intronic	FALSE	0.17359	0.0297954	3.15e-09	33.9433
European	Gamma-linolenic acid (18:3n6)	rs174547	CHARGE	8631	T	C	FADS1	intronic	TRUE	0.276792	0.0159688	2.29e-72	300.444
European	Linoleic acid (18:2n6)	rs602633	UK Biobank	114999	G	T	PSRC1	unknown	FALSE	0.0531806	0.00490259	7.5e-28	110.646
European	Linoleic acid (18:2n6)	rs534417	UK Biobank	114999	G	A	ASAP3	intronic	FALSE	0.0359986	0.00610468	2.5e-09	32.6072
European	Linoleic acid (18:2n6)	rs2986164	UK Biobank	114999	A	G	RHD,RSRP1	intronic	FALSE	-0.0266721	0.00442883	5e-10	40.7085
European	Linoleic acid (18:2n6)	rs34232196	UK Biobank	114999	T	C	BSND	unknown	FALSE	-0.0305851	0.00474221	8.3e-11	39.8463
European	Linoleic acid (18:2n6)	rs1002687	UK Biobank	114999	A	G	DOCK7	intronic	FALSE	0.0868452	0.0042312	1.8e-97	398.692
European	Linoleic acid (18:2n6)	rs964184	UK Biobank	114999	C	G	ZPR1	unknown	FALSE	-0.145606	0.00596821	2e-136	564.206
European	Linoleic acid (18:2n6)	rs141469619	UK Biobank	114999	G	A	SIK3	3'-UTR	FALSE	0.123842	0.0213968	3.8e-10	35.4159
European	Linoleic acid (18:2n6)	rs10838724	UK Biobank	114999	T	G	CELF1	intronic	FALSE	-0.0262357	0.00424528	1.6e-10	36.8646
European	Linoleic acid (18:2n6)	rs174564	UK Biobank	114999	G	A	FADS1	unknown	TRUE	0.0842755	0.00424412	5.1e-88	371.338
European	Linoleic acid (18:2n6)	rs7139079	UK Biobank	114999	A	G	HNF1A	unknown	FALSE	-0.0259545	0.00413291	4.8e-10	37.4196
European	Linoleic acid (18:2n6)	rs6602911	UK Biobank	114999	T	C	GAS6	intronic	FALSE	0.0238048	0.00421825	1.4e-08	30.0388
European	Linoleic acid (18:2n6)	rs261290	UK Biobank	114999	C	T	ALDH1A2	unknown	FALSE	-0.089118	0.00426927	7.9e-99	414.454
European	Linoleic acid (18:2n6)	rs633695	UK Biobank	114999	G	A	ALDH1A2	intronic	FALSE	0.0697	0.00446965	2e-54	231.62
European	Linoleic acid (18:2n6)	rs247617	UK Biobank	114999	A	C	CETP	unknown	FALSE	0.0506744	0.00433307	6.5e-33	129.423
European	Linoleic acid (18:2n6)	rs9302635	UK Biobank	114999	C	T	DHX38	intronic	FALSE	-0.0283511	0.00523184	3.4e-08	27.5832
European	Linoleic acid (18:2n6)	rs12948283	UK Biobank	114999	C	G	WDR81	intronic	FALSE	0.0263025	0.00465578	6.4e-09	33.2522
European	Linoleic acid (18:2n6)	rs740516	UK Biobank	114999	G	C	ABCA6	intronic	FALSE	-0.03364	0.00568287	1.9e-09	33.4004
European	Linoleic acid (18:2n6)	rs77960347	UK Biobank	114999	G	A	LIPG	missense	FALSE	0.248604	0.0176915	1.1e-45	185.995
European	Linoleic acid (18:2n6)	rs9304381	UK Biobank	114999	T	C	LIPG	unknown	FALSE	0.0628471	0.00525856	1e-33	135.15
European	Linoleic acid (18:2n6)	rs142158911	UK Biobank	114999	A	G	LDLR	unknown	FALSE	-0.0915875	0.00634525	1.2e-48	199.221
European	Linoleic acid (18:2n6)	rs56322906	UK Biobank	114999	A	G	DOCK6	intronic	FALSE	-0.0883014	0.0110068	2.9e-15	60.8625
European	Linoleic acid (18:2n6)	rs58542926	UK Biobank	114999	T	C	TM6SF2	missense	FALSE	-0.109822	0.00772171	7.5e-48	191.303
European	Linoleic acid (18:2n6)	rs1081105	UK Biobank	114999	C	A	APOE	unknown	FALSE	0.120669	0.0123858	8.2e-23	90.0261
European	Linoleic acid (18:2n6)	rs1065853	UK Biobank	114999	T	G	Unknown	unknown	FALSE	-0.188865	0.00746999	1.9e-143	611.016
European	Linoleic acid (18:2n6)	rs79429216	UK Biobank	114999	A	G	APOC4	5'-UTR	FALSE	0.146817	0.0180405	1.6e-16	62.2581
European	Linoleic acid (18:2n6)	rs35633876	UK Biobank	114999	T	G	SDC1	unknown	FALSE	-0.0344611	0.00406887	2.4e-17	68.2337
European	Linoleic acid (18:2n6)	rs693	UK Biobank	114999	A	G	APOB	synonymous	FALSE	0.0614441	0.00405281	3.4e-54	217.109
European	Linoleic acid (18:2n6)	rs4665972	UK Biobank	114999	C	T	SNX17	intronic	FALSE	-0.0513405	0.00416674	1.3e-35	145.102
European	Linoleic acid (18:2n6)	rs4299376	UK Biobank	114999	T	G	ABCG8	intronic	FALSE	-0.0387395	0.00433864	2.5e-19	75.6148
European	Linoleic acid (18:2n6)	rs2378390	UK Biobank	114999	A	G	FER1L4	intronic	FALSE	-0.0324917	0.00584433	7e-09	29.3936
European	Linoleic acid (18:2n6)	rs1883711	UK Biobank	114999	C	G	MAFB	unknown	FALSE	0.089775	0.0119031	3.7e-15	56.0411
European	Linoleic acid (18:2n6)	rs13108218	UK Biobank	114999	G	A	HGFAC	intronic	FALSE	-0.0327027	0.00419342	5.9e-16	58.2456
European	Linoleic acid (18:2n6)	rs6882345	UK Biobank	114999	A	G	TIMD4	unknown	FALSE	0.0441266	0.00419712	2e-26	104.147
European	Linoleic acid (18:2n6)	rs7707394	UK Biobank	114999	A	G	ANKRD31	unknown	FALSE	0.0316688	0.00422065	3.9e-14	52.9805
European	Linoleic acid (18:2n6)	rs4704210	UK Biobank	114999	C	G	HMGCR	intronic	FALSE	0.0511244	0.00418591	2e-35	140.945
European	Linoleic acid (18:2n6)	rs7750288	UK Biobank	114999	G	A	IGF2R	intronic	FALSE	0.0265974	0.0044814	1.1e-09	33.1651
European	Linoleic acid (18:2n6)	rs3011437	UK Biobank	114999	G	T	LPA	intronic	FALSE	0.0357926	0.0044745	1.3e-16	61.2358
European	Linoleic acid (18:2n6)	rs186696265	UK Biobank	114999	T	C	PLG	unknown	FALSE	-0.227024	0.0170817	2.2e-41	167.999
European	Linoleic acid (18:2n6)	rs4947302	UK Biobank	114999	T	C	C6orf15	unknown	FALSE	0.0459621	0.00824431	4.8e-10	29.4481
European	Linoleic acid (18:2n6)	rs35599691	UK Biobank	114999	A	G	Unknown	unknown	FALSE	0.0350233	0.00475488	6.6e-12	68.8719
European	Linoleic acid (18:2n6)	rs13217434	UK Biobank	114999	C	G	Unknown	unknown	FALSE	0.0433091	0.00471025	4.3e-20	82.9195
European	Linoleic acid (18:2n6)	rs36018387	UK Biobank	114999	T	C	PPARD	intronic	FALSE	-0.0442699	0.00662522	6.4e-12	42.4074
European	Linoleic acid (18:2n6)	rs55747707	UK Biobank	114999	A	G	MLXIPL	intronic	FALSE	-0.0449899	0.00504536	1.5e-18	75.5378
European	Total omega-3 fatty acids	rs629301	UK Biobank	114999	T	G	CELSR2	3'-UTR	FALSE	0.0382887	0.00488385	1.3e-14	58.2591
European	Total omega-3 fatty acids	rs6693447	UK Biobank	114999	G	T	RER1	intronic	FALSE	0.0229488	0.00407772	4.8e-09	30.1115
European	Total omega-3 fatty acids	rs1167998	UK Biobank	114999	A	C	DOCK7	intronic	FALSE	0.0713574	0.00425038	3.6e-66	268.891
European	Total omega-3 fatty acids	rs6601924	UK Biobank	114999	C	T	AKR1C4	intronic	FALSE	0.0350603	0.00563873	8.5e-10	36.8909
European	Total omega-3 fatty acids	rs964184	UK Biobank	114999	C	G	ZPR1	unknown	FALSE	-0.116637	0.00596503	8.9e-87	361.401
European	Total omega-3 fatty acids	rs144018203	UK Biobank	114999	C	G	SIK3	intronic	FALSE	0.107134	0.02049	4.2e-08	27.8289
European	Total omega-3 fatty acids	rs3018731	UK Biobank	114999	G	A	PPP1R32	intronic	FALSE	-0.0353357	0.00456603	2e-14	58.2316
European	Total omega-3 fatty acids	rs143355652	UK Biobank	114999	T	C	DAGLA	intronic	FALSE	-0.154138	0.0204073	9.4e-14	56.6242
European	Total omega-3 fatty acids	rs174564	UK Biobank	114999	G	A	FADS1,FADS2	unknown	TRUE	-0.337094	0.00424185	1e-200	6243.53
European	Total omega-3 fatty acids	rs11230829	UK Biobank	114999	G	A	Unknown	unknown	FALSE	-0.102959	0.0148212	3.4e-12	65.8995
European	Total omega-3 fatty acids	rs12226389	UK Biobank	114999	C	T	INCENP	unknown	FALSE	-0.050608	0.00524839	1.1e-22	89.1876
European	Total omega-3 fatty acids	rs673335	UK Biobank	114999	C	T	MOGAT2	unknown	FALSE	-0.0669996	0.00554146	1.1e-34	138.759
European	Total omega-3 fatty acids	rs7970695	UK Biobank	114999	A	G	HNF1A	intronic	FALSE	-0.0253039	0.00419603	1.2e-10	34.686
European	Total omega-3 fatty acids	rs139974673	UK Biobank	114999	C	T	PDIA3	unknown	FALSE	0.117987	0.0128075	2.3e-21	80.8886
European	Total omega-3 fatty acids	rs34663616	UK Biobank	114999	A	C	ALDH1A2	unknown	FALSE	0.0356728	0.00602277	4.4e-10	34.753
European	Total omega-3 fatty acids	rs261290	UK Biobank	114999	C	T	ALDH1A2	unknown	FALSE	-0.114383	0.00428189	3.9e-161	684.358
European	Total omega-3 fatty acids	rs633695	UK Biobank	114999	G	A	ALDH1A2	intronic	FALSE	0.0840069	0.00448287	9.1e-80	336.772
European	Total omega-3 fatty acids	rs72789541	UK Biobank	114999	A	T	PDXDC1	intronic	FALSE	-0.0810999	0.00446068	5.6e-75	316.073
European	Total omega-3 fatty acids	rs1672811	UK Biobank	114999	C	T	MPV17L	intronic	FALSE	0.0251849	0.0046967	3e-08	27.4691
European	Total omega-3 fatty acids	rs16940904	UK Biobank	114999	T	C	KANSL1	intronic	FALSE	-0.0355285	0.0048772	3.9e-14	50.8964
European	Total omega-3 fatty acids	rs77960347	UK Biobank	114999	G	A	LIPG	missense	FALSE	0.161749	0.0177574	7.2e-22	78.6618
European	Total omega-3 fatty acids	rs9304381	UK Biobank	114999	T	C	LIPG	unknown	FALSE	0.0528854	0.00527814	5.2e-24	95.6682
European	Total omega-3 fatty acids	rs737338	UK Biobank	114999	T	C	DOCK6	intronic	FALSE	-0.0726631	0.0110354	3.5e-11	41.2395
European	Total omega-3 fatty acids	rs58542926	UK Biobank	114999	T	C	TM6SF2	missense	FALSE	-0.171666	0.00775231	1.4e-113	468.55
European	Total omega-3 fatty acids	rs182611493	UK Biobank	114999	G	A	MAU2	intronic	FALSE	-0.209571	0.0195777	1.1e-27	125.011
European	Total omega-3 fatty acids	rs157592	UK Biobank	114999	C	A	Unknown	unknown	FALSE	0.0284296	0.00536368	3.6e-09	28.0658
European	Total omega-3 fatty acids	rs1132899	UK Biobank	114999	C	T	APOC4	missense	FALSE	0.0270834	0.00410188	8.6e-11	42.1757
European	Total omega-3 fatty acids	rs35135293	UK Biobank	114999	T	C	SDC1	unknown	FALSE	-0.0208868	0.00408348	3.9e-08	25.0615
European	Total omega-3 fatty acids	rs10184054	UK Biobank	114999	G	C	APOB	unknown	FALSE	-0.0361462	0.00486548	5.6e-15	52.2753
European	Total omega-3 fatty acids	rs11563251	UK Biobank	114999	T	C	UGT1A1	intronic	FALSE	0.0349727	0.00647476	3.2e-08	27.678
European	Total omega-3 fatty acids	rs13424225	UK Biobank	114999	T	G	OTOS	unknown	FALSE	0.0221268	0.00408591	2.2e-08	27.8741
European	Total omega-3 fatty acids	rs1260326	UK Biobank	114999	C	T	GCKR	missense	FALSE	-0.0820592	0.0041534	8.4e-88	371.621
European	Total omega-3 fatty acids	rs6129624	UK Biobank	114999	A	G	MAFB	unknown	FALSE	-0.0257607	0.00437946	5.1e-10	34.0235
European	Total omega-3 fatty acids	rs117143374	UK Biobank	114999	C	T	PSMG1	unknown	FALSE	-0.0370966	0.005847	2.2e-10	38.6326
European	Total omega-3 fatty acids	rs4860987	UK Biobank	114999	T	A	UGT2B15	unknown	FALSE	0.0463493	0.00491057	1.2e-21	94.8095
European	Total omega-3 fatty acids	rs11242109	UK Biobank	114999	T	G	SLC22A4	intronic	FALSE	0.0240622	0.0040658	2.4e-09	33.242
European	Total omega-3 fatty acids	rs6882345	UK Biobank	114999	A	G	TIMD4	unknown	FALSE	0.0288844	0.00421159	1.9e-13	44.6015
European	Total omega-3 fatty acids	rs117733303	UK Biobank	114999	G	A	LPA	intronic	FALSE	-0.115945	0.0150731	1.4e-15	56.2075
European	Total omega-3 fatty acids	rs10455872	UK Biobank	114999	G	A	LPA	intronic	FALSE	-0.0629576	0.00753435	2.8e-17	66.3575
European	Total omega-3 fatty acids	rs4000713	UK Biobank	114999	A	G	NFE2L3	unknown	FALSE	-0.0288196	0.00446039	1e-11	39.7743
European	Total omega-3 fatty acids	rs73109460	UK Biobank	114999	A	G	Unknown	unknown	FALSE	-0.0349475	0.006216	9.2e-10	30.4404
European	Total omega-3 fatty acids	rs62466318	UK Biobank	114999	T	C	MLXIPL	unknown	FALSE	-0.0721329	0.00506371	1.2e-45	194.779
European	Total omega-3 fatty acids	rs7819706	UK Biobank	114999	G	A	LPL	unknown	FALSE	-0.0396447	0.00628878	1.8e-10	37.7143
European	Total omega-3 fatty acids	rs9987289	UK Biobank	114999	G	A	PPP1R3B	intronic	FALSE	0.0566995	0.00707191	3.2e-16	61.1029
European	Total omega-3 fatty acids	rs1800978	UK Biobank	114999	G	C	ABCA1	5'-UTR	FALSE	-0.0373414	0.00619432	5.2e-09	34.844
European	Total omega-3 fatty acids	rs1260326	Kettunen J et al.	13544	C	T	GCKR	missense	FALSE	-0.096804	0.012677	3.37e-14	58.9511
European	Total omega-3 fatty acids	rs11604424	Kettunen J et al.	13540	T	C	ZPR1	intronic	FALSE	-0.090079	0.014237	3.32e-10	40.6211
European	Total omega-3 fatty acids	rs1077835	Kettunen J et al.	13538	G	A	ALDH1A2	unknown	FALSE	0.088821	0.014466	1.08e-09	40.1397
European	Total omega-3 fatty acids	rs145717049	Kettunen J et al.	13536	T	C	SUGP2	intronic	FALSE	-0.191179	0.032739	6.67e-09	41.8865
European	Total omega-3 fatty acids	rs143988316	Kettunen J et al.	13539	T	C	PBX4	unknown	FALSE	-0.171397	0.024385	2.95e-12	51.5188
European	Total omega-6 fatty acids	rs12740374	UK Biobank	114999	T	G	CELSR2	3'-UTR	FALSE	-0.0572469	0.00485222	1.5e-32	129.939
European	Total omega-6 fatty acids	rs534417	UK Biobank	114999	G	A	ASAP3	intronic	FALSE	0.0390397	0.00607823	9.3e-11	38.3511
European	Total omega-6 fatty acids	rs2986164	UK Biobank	114999	A	G	RHD,RSRP1	intronic	FALSE	-0.0250071	0.00440965	3.4e-09	35.7832
European	Total omega-6 fatty acids	rs200730299	UK Biobank	114999	C	A	Unknown	unknown	FALSE	-0.0365309	0.00542087	7.1e-12	48.102
European	Total omega-6 fatty acids	rs1002687	UK Biobank	114999	A	G	DOCK7	intronic	FALSE	0.090971	0.00421287	1e-107	437.621
European	Total omega-6 fatty acids	rs75406471	UK Biobank	114999	A	G	AKR1C4	intronic	FALSE	-0.0314077	0.00559075	2.7e-08	29.6733
European	Total omega-6 fatty acids	rs964184	UK Biobank	114999	C	G	ZPR1	unknown	FALSE	-0.138896	0.00594434	1.1e-125	513.176
European	Total omega-6 fatty acids	rs141469619	UK Biobank	114999	G	A	SIK3	3'-UTR	FALSE	0.110551	0.0213113	1.4e-08	28.2202
European	Total omega-6 fatty acids	rs3817335	UK Biobank	114999	A	T	MTCH2	intronic	FALSE	-0.0277621	0.00421464	9.8e-12	40.3715
European	Total omega-6 fatty acids	rs174528	UK Biobank	114999	C	T	FADS1	intronic	TRUE	0.0253905	0.00423797	1.1e-09	34.8439
European	Total omega-6 fatty acids	rs72997616	UK Biobank	114999	A	C	DGAT2	intronic	FALSE	-0.051564	0.00694288	1.6e-13	52.1348
European	Total omega-6 fatty acids	rs7139079	UK Biobank	114999	A	G	HNF1A	unknown	FALSE	-0.0297379	0.00411541	3.3e-13	49.129
European	Total omega-6 fatty acids	rs6602911	UK Biobank	114999	T	C	GAS6	intronic	FALSE	0.0257493	0.00420044	1.3e-09	35.1483
European	Total omega-6 fatty acids	rs261290	UK Biobank	114999	C	T	ALDH1A2	unknown	FALSE	-0.0965507	0.00425095	1e-116	486.775
European	Total omega-6 fatty acids	rs633695	UK Biobank	114999	G	A	ALDH1A2	intronic	FALSE	0.0725178	0.00445048	1.3e-59	250.768
European	Total omega-6 fatty acids	rs183130	UK Biobank	114999	T	C	CETP	unknown	FALSE	0.0615133	0.00431123	1.4e-48	190.949
European	Total omega-6 fatty acids	rs4439799	UK Biobank	114999	T	C	TBKBP1	intronic	FALSE	0.0224228	0.00404559	1.3e-08	28.9159
European	Total omega-6 fatty acids	rs740516	UK Biobank	114999	G	C	ABCA6	intronic	FALSE	-0.0315718	0.00565892	1.4e-08	29.4187
European	Total omega-6 fatty acids	rs77960347	UK Biobank	114999	G	A	LIPG	missense	FALSE	0.275526	0.0176159	2.8e-56	228.545
European	Total omega-6 fatty acids	rs9304381	UK Biobank	114999	T	C	LIPG	unknown	FALSE	0.0702336	0.00523609	7.2e-42	168.835
European	Total omega-6 fatty acids	rs142158911	UK Biobank	114999	A	G	LDLR	unknown	FALSE	-0.0944019	0.00631781	5.2e-52	211.676
European	Total omega-6 fatty acids	rs56322906	UK Biobank	114999	A	G	DOCK6	intronic	FALSE	-0.100371	0.0109592	1.2e-19	78.6499
European	Total omega-6 fatty acids	rs58542926	UK Biobank	114999	T	C	TM6SF2	missense	FALSE	-0.128057	0.0076883	2.5e-65	260.262
European	Total omega-6 fatty acids	rs1081105	UK Biobank	114999	C	A	APOE	unknown	FALSE	0.118778	0.0123322	1.8e-22	87.2245
European	Total omega-6 fatty acids	rs1065853	UK Biobank	114999	T	G	Unknown	unknown	FALSE	-0.198623	0.00743767	3.6e-160	676.166
European	Total omega-6 fatty acids	rs79429216	UK Biobank	114999	A	G	APOC4	5'-UTR	FALSE	0.15083	0.0179625	1.3e-17	65.71
European	Total omega-6 fatty acids	rs3770586	UK Biobank	114999	T	C	ABCB11	intronic	FALSE	-0.0229674	0.00405156	7.1e-09	30.3074
European	Total omega-6 fatty acids	rs870526	UK Biobank	114999	T	C	SDC1	unknown	FALSE	-0.0318914	0.00403955	7.7e-16	58.4018
European	Total omega-6 fatty acids	rs6547409	UK Biobank	114999	T	C	APOB	unknown	FALSE	-0.0813514	0.00924809	2.4e-20	74.0689
European	Total omega-6 fatty acids	rs672889	UK Biobank	114999	G	T	TDRD15	unknown	FALSE	0.0763943	0.00580512	1.3e-41	161.748
European	Total omega-6 fatty acids	rs1260326	UK Biobank	114999	C	T	GCKR	missense	FALSE	-0.0642561	0.00412206	3.9e-55	227.579
European	Total omega-6 fatty acids	rs4299376	UK Biobank	114999	T	G	ABCG8	intronic	FALSE	-0.0353905	0.00431976	1.1e-16	63.0994
European	Total omega-6 fatty acids	rs2378390	UK Biobank	114999	A	G	FER1L4	intronic	FALSE	-0.0333321	0.00581966	3.2e-09	30.9342
European	Total omega-6 fatty acids	rs1883711	UK Biobank	114999	C	G	MAFB	unknown	FALSE	0.0922513	0.0118528	3.2e-16	59.1769
European	Total omega-6 fatty acids	rs1800961	UK Biobank	114999	T	C	HNF4A	missense	FALSE	-0.0744567	0.0117812	3.3e-10	37.3459
European	Total omega-6 fatty acids	rs5754102	UK Biobank	114999	A	C	UBE2L3	intronic	FALSE	-0.0316	0.00527441	9.9e-10	34.3831
European	Total omega-6 fatty acids	rs9616847	UK Biobank	114999	T	A	PPP6R2	intronic	FALSE	0.023821	0.00415851	1.4e-08	31.0078
European	Total omega-6 fatty acids	rs13108218	UK Biobank	114999	G	A	HGFAC	intronic	FALSE	-0.035165	0.00417574	3.6e-18	67.3522
European	Total omega-6 fatty acids	rs4860948	UK Biobank	114999	A	T	TMPRSS11E	intronic	FALSE	0.027907	0.00470731	1.9e-09	33.083
European	Total omega-6 fatty acids	rs6882345	UK Biobank	114999	A	G	TIMD4	unknown	FALSE	0.0448784	0.00417905	1.2e-27	107.73
European	Total omega-6 fatty acids	rs7707394	UK Biobank	114999	A	G	ANKRD31	unknown	FALSE	0.02951	0.00420247	1.2e-12	46.0008
European	Total omega-6 fatty acids	rs4704210	UK Biobank	114999	C	G	HMGCR	intronic	FALSE	0.0467287	0.00416788	6.1e-30	117.726
European	Total omega-6 fatty acids	rs6934962	UK Biobank	114999	T	C	FRK	intronic	FALSE	0.0228258	0.00411241	2.2e-08	28.7783
European	Total omega-6 fatty acids	rs7750288	UK Biobank	114999	G	A	IGF2R	intronic	FALSE	0.0249212	0.00446247	1.3e-08	29.1156
European	Total omega-6 fatty acids	rs9295128	UK Biobank	114999	T	G	SLC22A3	unknown	FALSE	-0.196375	0.0159543	3.4e-36	146.971
European	Total omega-6 fatty acids	rs6938647	UK Biobank	114999	C	A	LPA	intronic	FALSE	-0.0481657	0.00494853	1.9e-23	90.9317
European	Total omega-6 fatty acids	rs3734854	UK Biobank	114999	A	G	C6orf15	unknown	FALSE	0.0477116	0.0082133	5.9e-11	31.6817
European	Total omega-6 fatty acids	rs35603463	UK Biobank	114999	C	T	Unknown	unknown	FALSE	0.0336386	0.00484067	4.6e-10	63.9311
European	Total omega-6 fatty acids	rs28383314	UK Biobank	114999	C	T	HLA-DQA1	unknown	FALSE	0.0388549	0.00415994	1.7e-18	81.6156
European	Total omega-6 fatty acids	rs114863007	UK Biobank	114999	A	G	SNRPC	intronic	FALSE	-0.0457294	0.00693029	7.3e-12	41.187
European	Total omega-6 fatty acids	rs55747707	UK Biobank	114999	A	G	MLXIPL	intronic	FALSE	-0.0494876	0.0050239	1.7e-22	91.4086
European	Total omega-6 fatty acids	rs2737245	UK Biobank	114999	T	G	TRPS1	intronic	FALSE	-0.0274764	0.00450795	1.4e-09	34.9079
European	Total omega-6 fatty acids	rs112875651	UK Biobank	114999	A	G	Unknown	unknown	FALSE	-0.063694	0.00418831	2.2e-53	222.885
European	Total omega-6 fatty acids	rs7831074	UK Biobank	114999	G	C	EIF2C2	intronic	FALSE	0.0278428	0.00504852	4.6e-08	32.6113
European	Total omega-6 fatty acids	rs6471717	UK Biobank	114999	A	G	UBXN2B	unknown	FALSE	-0.0290285	0.00427754	4e-12	43.3127
European	Total omega-6 fatty acids	rs1461729	UK Biobank	114999	G	A	PPP1R3B	unknown	FALSE	0.0835465	0.00670616	2.8e-36	145.666
European	Total omega-6 fatty acids	rs11789603	UK Biobank	114999	T	C	ABCA1	intronic	FALSE	0.0478798	0.00649064	9.7e-14	51.1596
European	Total omega-6 fatty acids	rs2740488	UK Biobank	114999	C	A	ABCA1	intronic	FALSE	-0.0501345	0.00457926	5.4e-28	112.794
European	Total omega-6 fatty acids	rs115478735	UK Biobank	114999	T	A	ABO	intronic	FALSE	0.0422787	0.00521674	2.2e-17	61.5807
European	Total omega-6 fatty acids	rs4008004	UK Biobank	114999	A	C	TTC39B	intronic	FALSE	0.0329594	0.00487542	8.4e-12	43.1469
East Asian	Docosahexaenoic acid (22:6n3)	rs12043814	SCHS	1361	T	C	VAV3	intronic	FALSE	0.1022	0.0202	4.46e-07	25.5976
East Asian	Docosahexaenoic acid (22:6n3)	rs9923770	SCHS	1361	T	C	Unknown	unknown	FALSE	0.1038	0.0206	4.79e-07	25.3899
East Asian	Docosahexaenoic acid (22:6n3)	rs11047395	SCHS	1361	T	C	SOX5	intronic	FALSE	0.2639	0.0551	1.68e-06	22.9391
East Asian	Docosahexaenoic acid (22:6n3)	rs10276381	SCHS	1361	G	A	JAZF1	intronic	FALSE	-0.1134	0.0237	1.71e-06	22.8944
East Asian	Docosahexaenoic acid (22:6n3)	rs7403037	SCHS	1361	T	G	PWRN1	intronic	FALSE	-0.12	0.0259	3.67e-06	21.4666
East Asian	Eicosapentaenoic acid (20:5n3)	rs10832170	SCHS	1361	T	A	SPON1	intronic	FALSE	0.0963	0.0199	1.27e-06	23.4178
East Asian	Eicosapentaenoic acid (20:5n3)	rs11023059	SCHS	1361	G	A	SPON1	intronic	FALSE	0.0963	0.0199	1.29e-06	23.4178
East Asian	Eicosapentaenoic acid (20:5n3)	rs1559662	SCHS	1361	T	C	NAV2	intronic	FALSE	0.1599	0.0348	4.33e-06	21.1124
East Asian	Alpha-linolenic acid (18:3n3)	rs509360	SCHS	1361	A	G	MYRF	intronic	FALSE	0.1087	0.0195	2.51e-08	31.0735
East Asian	Alpha-linolenic acid (18:3n3)	rs7903338	SCHS	1361	C	A	Unknown	unknown	FALSE	-0.3463	0.0634	4.33e-08	29.835
East Asian	Alpha-linolenic acid (18:3n3)	rs7255126	SCHS	1361	C	T	NLRP5	intronic	FALSE	-0.2696	0.0566	1.88e-06	22.6886
East Asian	Alpha-linolenic acid (18:3n3)	rs11985561	SCHS	1361	A	C	CSMD1	intronic	FALSE	0.1081	0.0233	3.63e-06	21.5248
East Asian	Alpha-linolenic acid (18:3n3)	rs11241696	SCHS	1361	T	C	CEP120	unknown	FALSE	-0.0884	0.0191	3.68e-06	21.4209
East Asian	Alpha-linolenic acid (18:3n3)	rs2881301	SCHS	1361	G	T	Unknown	intronic	FALSE	-0.1101	0.0241	4.74e-06	20.8709
East Asian	Gamma-linolenic acid (18:3n6)	rs174546	SCHS	1361	C	T	FADS1	3'-UTR	TRUE	-0.5227	0.0187	5.18e-171	781.307
East Asian	Gamma-linolenic acid (18:3n6)	rs7925523	SCHS	1361	G	A	Unknown	unknown	FALSE	-0.3969	0.0241	2.09e-59	271.224
East Asian	Gamma-linolenic acid (18:3n6)	rs3815045	SCHS	1361	G	A	RAB3IL1	missense	FALSE	0.2258	0.0228	6.13e-22	98.0795
East Asian	Gamma-linolenic acid (18:3n6)	rs17157079	SCHS	1361	A	G	Unknown	unknown	FALSE	0.1372	0.0225	9.9e-10	37.1829
East Asian	Gamma-linolenic acid (18:3n6)	rs1794072	SCHS	1361	C	T	SYT7	intronic	FALSE	-0.1229	0.0222	3e-08	30.6477
East Asian	Arachidonic acid (20:4n6)	rs174577	SCHS	1361	C	A	FADS2	intronic	TRUE	0.1542	0.0088	4.22e-68	307.046
East Asian	Arachidonic acid (20:4n6)	rs3825036	SCHS	1361	G	A	Unknown	unknown	FALSE	-0.1312	0.0118	2.27e-27	123.624
East Asian	Dihomo-gamma-linolenic acid (20:3n6)	rs174548	SCHS	1361	C	G	FADS1	intronic	TRUE	-0.2384	0.0181	2.26e-38	173.482
East Asian	Dihomo-gamma-linolenic acid (20:3n6)	rs7931563	SCHS	1361	T	G	DAGLA	unknown	FALSE	-0.1025	0.0159	1.14e-10	41.5579
East Asian	Linoleic acid (18:2n6)	rs174547	SCHS	1361	T	C	FADS1	intronic	TRUE	-0.048	0.0056	1.12e-16	73.4694
East Asian	Linoleic acid (18:2n6)	rs7925523	SCHS	1361	G	A	Unknown	unknown	FALSE	0.0396	0.0062	1.33e-10	40.795

## Sheet: Table S4
Table S4. Results of the MR causal estimates between the plasma omega-3 (SD) and female reproductive longevity.
Ancestry: European
Exposure	Outcome	Analysis	N_SNP	Beta	95%CI-low	95%CI-up	P-value	Pleiotropy		Heterogeneity
								Egger intercept	Intercept p-value	Q statistic	Q_pvalue
Plasma total omega-3	Age at natural menopause (year)	IVW (random)	45	0.218214	0.113192	0.323235	4.65147e-05			68.1735	0.00857586
		Weighted median	45	0.148854	0.0794945	0.218214	2.59485e-05
		MR-Egger (random)	45	0.143091	-0.000291406	0.286474	0.0569796	0.00650602	0.12537	64.4225	0.0146004
		Simple mode	45	0.133908	-0.102678	0.370493	0.273301
		Weighted mode	45	0.140206	0.07416	0.206252	0.000144827
Plasma total omega-3	Age at menarche (year)	IVW (random)	40	0.00281556	-0.0253442	0.0309753	0.844633			72.1038	0.000694889
		Weighted median	40	0.00684898	-0.017915	0.0316129	0.587765
		MR-Egger (random)	40	-0.0076276	-0.0455849	0.0303297	0.695941	0.00137385	0.423814	70.8513	0.00067392
		Simple mode	40	-0.0500638	-0.116899	0.0167711	0.150287
		Weighted mode	40	0.000403379	-0.0222156	0.0230224	0.972299
Plasma DHA	Age at natural menopause (year)	IVW (random)	42	0.178	0.088	0.268	0.00011			77.616	0.0005
		Weighted median	42	0.169	0.085	0.252	0.0001
		MR-Egger (random)	42	0.134	0.005	0.264	0.048	0.005	0.366	76.026	0.0005
		Simple mode	42	0.118	-0.181	0.416	0.445
		Weighted mode	42	0.146	0.066	0.226	0.001
Plasma DHA	Age at menarche	IVW (random)	38	0.009	-0.025	0.043	0.614			75.536	0.0002
	(year)	Weighted median	38	0.018	-0.012	0.048	0.236
		MR-Egger (random)	38	0.004	-0.045	0.052	0.881	0.001	0.772	75.358	0.0001
		Simple mode	38	-0.033	-0.113	0.048	0.433
		Weighted mode	38	0.005	-0.021	0.031	0.706
Plasma total omega-3 (replication)	Age at natural menopause (year)	IVW (random)	5	0.24098	0.091316	0.390644	0.00160019			6.49657	0.0897977
		Weighted median	5	0.25025	0.0984505	0.40205	0.00123285
		MR-Egger (random)	5	0.319779	-0.298697	0.938254	0.385496	-0.0104487	0.811802	6.64278	0.156014
		Simple mode	5	0.38969	0.106113	0.673266	0.0544642
		Weighted mode	5	0.343065	0.164149	0.521981	0.0198053
Plasma total omega-3 (replication)	Age at menarche (year)	IVW (random)	5	-0.0604773	-0.124172	0.00321713	0.0627438			3.02825	0.55311
		Weighted median	5	-0.0420361	-0.0928792	0.00880704	0.105127
		MR-Egger (random)	5	0.138017	-0.0355744	0.311609	0.194156	-0.0138442	0.246467	0.965552	0.809587
		Simple mode	5	-0.0505	-0.131689	0.0306888	0.277165
		Weighted mode	5	-0.0325756	-0.0846519	0.0195008	0.27477
Plasma DHA (replication)	Age at natural menopause (year)	IVW (random)	5	0.264137	0.10061	0.427664	0.00154609			6.66009	0.154979
		Weighted median	5	0.236342	0.0607784	0.411905	0.00832654
		MR-Egger (random)	5	0.0658567	-0.860725	0.992438	0.898034	0.0237085	0.697595	6.27702	0.0988834
		Simple mode	5	0.41232	0.0971636	0.727477	0.0623554
		Weighted mode	5	0.404955	0.12126	0.68865	0.048923
Plasma DHA (replication)	Age at menarche (year)	IVW (random)	5	0.00171455	-0.0423917	0.0458208	0.939267			5.99382	0.306821
		Weighted median	5	0.0158245	-0.0386325	0.0702815	0.568983
		MR-Egger (random)	5	0.091919	-0.16855	0.352388	0.52719	-0.010568	0.528187	5.35642	0.252641
		Simple mode	5	0.0458953	-0.0376387	0.129429	0.330732
		Weighted mode	5	0.0207375	-0.051353	0.0928279	0.597231

## Sheet: Table S5
Table S5. Results of the MR analyses after removal of outliners
Ancestry	Exposure	Outcome	Analysis	N_SNP	Beta	95%CI-low	95%CI-up	P-value	Pleiotropy		Heterogeneity		Removed outliner
									Egger intercept	Intercept p-value	Q statistic	Q Pvalue
European	Plasma total omega-3	Age at natural menopause (year)	IVW (random)	43	0.16	0.094	0.227	2e-06			57.671	0.054	rs139974673
			Weighted median	43	0.149	0.078	0.219	4e-05
			MR-Egger (random)	43	0.109	0.021	0.198	0.02	0.006	0.102	53.992	0.084
			Simple mode	43	0.137	-0.086	0.359	0.236
			Weighted mode	43	0.142	0.076	0.209	0.0001
European	Plasma total omega-3	Age at menarche (year)	IVW (random)	38	-0.002	-0.038	0.033	0.899			59.637	0.0106	rs7970695
			Weighted median	38	0.007	-0.018	0.031	0.589
			MR-Egger (random)	38	0.001	-0.025	0.027	0.969	0.0004	0.817	59.548	0.0081
			Simple mode	38	-0.05	-0.121	0.021	0.173
			Weighted mode	38	0.001	-0.022	0.024	0.925
European	Plasma DHA	Age at natural menopause (year)	IVW (random)	41	0.17	40.666	41.334	7e-05			64.553	0.0062	rs139974673
			Weighted median	41	0.169	40.67	41.33	8e-05
			MR-Egger (random)	41	0.131	40.742	41.258	0.039	0.004	0.382	65.848	0.0062
			Simple mode	41	0.097	40.811	41.189	0.52
			Weighted mode	41	0.153	40.699	41.301	0.0004

## Sheet: Table S6
Table S6. Results of the MR causal estimates in East Asian population.
Ancestry: East Asian
Exposure	Outcome	Analysis	N_SNP	Beta	95%CI-low	95%CI-up	P-value	Pleiotropy		Heterogeneity
		Analysis	N_SNP	Beta	95%CI-low	95%CI-up		Egger intercept	Intercept p-value	Q statistic	Q_pvalue
Omega-3 PUFAs
Plasma DHA	Age at menopause (year)	IVW (random)	5	0.303493	0.000191362	0.606795	0.0492514			5.94777	0.203083
		Weighted median	5	0.158328	-0.187367	0.504023	0.369357
		MR-Egger (random)	5	0.643975	-0.995732	2.28368	0.497496	-0.0395124	0.705337	5.62329	0.131447
		Simple mode	5	0.115508	-0.444566	0.675581	0.706728
		Weighted mode	5	0.0641906	-0.384519	0.5129	0.793082
Plasma DHA	Age at menarche (year)	IVW (random)	5	-0.0158533	-0.101153	0.0694461	0.715653			6.61507	0.677126
		Weighted median	5	-0.0361622	-0.153435	0.081111	0.545589
		MR-Egger (random)	5	0.0410847	-0.373301	0.45547	0.858335	0.00670717	0.467531	6.03335	0.643496
		Simple mode	5	-0.0714228	-0.245929	0.103083	0.46739
		Weighted mode	5	-0.0661036	-0.206393	0.0741853	0.407991
Plasma EPA	Age at menopause (year)	IVW (random)	3	0.0644573	-0.369407	0.498321	0.772043			9.65812	0.378864
		Weighted median	3	0.0502944	-0.402142	0.502731	0.828389
		MR-Egger (random)	3	-0.942586	-2.11542	0.23025	0.361573	0.0850831	0.278454	8.26195	0.408309
		Simple mode	3	0.021022	-0.594783	0.636827	0.952981
		Weighted mode	3	0.0257533	-0.548888	0.600395	0.938322
Plasma EPA	Age at menarche (year)	IVW (random)	3	0.0476199	-0.0599097	0.15515	0.387827			0.460032	0.999979
		Weighted median	3	0.0308727	-0.0943426	0.156088	0.630669
		MR-Egger (random)	3	0.0861785	-0.307583	0.47994	0.743204	-0.0110907	0.65634	0.246527	0.999991
		Simple mode	3	0.0298321	-0.112658	0.172322	0.722645
		Weighted mode	3	0.0298321	-0.114682	0.174346	0.726236
Plasma ALA	Age at menopause (year)	IVW (random)	6	-0.0124677	-0.233661	0.208725	0.912031			4.25773	0.512937
		Weighted median	6	-0.0265751	-0.302412	0.249262	0.850224
		MR-Egger (random)	6	-0.371746	-0.854122	0.110629	0.205438	0.0547387	0.175786	1.55921	0.816103
		Simple mode	6	0.0680245	-0.371546	0.507595	0.773865
		Weighted mode	6	-0.154244	-0.52612	0.217633	0.453201
Plasma ALA	Age at menarche (year)	IVW (random)	6	-0.00307927	-0.0771957	0.0710372	0.935099			2.63705	0.755728
		Weighted median	6	0.0104125	-0.0817126	0.102538	0.82468
		MR-Egger (random)	6	0.039772	-0.120545	0.200089	0.652231	-0.00656827	0.586408	2.28798	0.682958
		Simple mode	6	0.0048844	-0.117572	0.12734	0.940718
		Weighted mode	6	0.0125466	-0.0957528	0.120846	0.829363
Omega-6 PUFAs
Plasma GLA	Age at menopause (year)	IVW (random)	5	-0.0111368	-0.128223	0.10595	0.85211			10.3621	0.0347501
		Weighted median	5	-0.00693079	-0.0878123	0.0739507	0.86662
		MR-Egger (random)	5	0.0764546	-0.179385	0.332294	0.59921	-0.0320502	0.499181	8.6652	0.0340899
		Simple mode	5	-0.0260651	-0.135383	0.0832533	0.664587
		Weighted mode	5	-0.00761822	-0.0915245	0.0762881	0.867406
Plasma GLA	Age at menarche (year)	IVW (random)	5	-0.00640036	-0.0309654	0.0181647	0.60958			1.99847	0.73604
		Weighted median	5	-0.00325491	-0.031484	0.0249742	0.821206
		MR-Egger (random)	5	0.0122606	-0.0385406	0.0630619	0.668475	-0.00684647	0.47106	1.32191	0.723936
		Simple mode	5	0.000304116	-0.042326	0.0429342	0.989514
		Weighted mode	5	-0.000848421	-0.0316979	0.030001	0.959596
Plasma AA	Age at menopause (year)	IVW (random)	2	0.088995	-0.172387	0.350377	0.504556			0.016936	0.896457
Plasma AA	Age at menarche (year)	IVW (random)	2	-0.0304896	-0.117617	0.0566377	0.492784			0.0851129	0.770485
Plasma DGLA	Age at menarche (year)	IVW (random)	2	-0.0327855	-0.236715	0.171144	0.752681			0.741586	0.389153
Plasma DGLA	Age at menarche (year)	IVW (random)	2	0.00909849	-0.0588781	0.0770751	0.793058			0.054634	0.815187
Plasma LA	Age at menopause (year)	IVW (random)	2	-0.276424	-1.11367	0.560827	0.517563			0.00971751	0.921474
Plasma LA	Age at menarche (year)	IVW (random)	2	0.0883228	-0.195157	0.371802	0.541418			0.0468346	0.828666

## Sheet: Table S7
Table S7. List of all abbreviations and their definations.
Abbreviations	Definitions
PUFAs	Polyunsaturated fatty acids
MR	Mendelian randomization
AAM	Age at menarche
ANM	Age at natural menopause
GWAS	Genome-wide association studies
SD	Standard deviation
RCT	Randomized controlled trials
UKB	UK biobank
BBJ	Biobank Japan
SNP	Single nucleotide polymorphism
N_SNP	Number of single nucleotide polymorphism
BMI	Body mass index
POI	Primary ovarian insufficiency
LD	Linkage disequilibrium
WM	Weighted median
MR-PRESSO	Mendelian randomization pleiotropy residual sum and outlier
NBDC	National bioscience database center
FADS	Fatty acid desaturase
ReproGen	Reproductive genetics consortium
IV	Instrumental variance
IVW	Inverse variance weighted
DHA	Docosahexaenoic acid
EPA	Eicosapentaenoic acid
ALA	Alpha-linolenic acid
LA	Linoleic acid
DGLA	Dihomo-gamma-linolenic acid
GLA	Gamma-linolenic acid
AA	Arachidonic acid
CHARGE	Cohorts for heart and aging research in genomic epidemiology
SCHS	Singapore Chinese health study
MBE	Mode-based estimate
CI	Confidence interval
